# Supplementary material for: Antimicrobial and Immunomodulatory Effects of Selected Chemokine and Antimicrobial Peptide on Cytokine Profile during Salmonella Typhimurium Infection in Mouse
Source: Antibiotics (Basel). 2022 Apr 30;11(5):607. doi: 10.3390/antibiotics11050607 (PMC9137564; doi:10.3390/antibiotics11050607)
Supplement: Supplementary file 1 [file antibiotics-11-00607-s001.zip]

Archive with 1 entries (1 files):
- antibiotics-1631687-supplementary.pdf
